# Supplementary material for: Development of genomic resources for Rhodes grass (Chloris gayana), draft genome and annotated variant discovery
Source: Front Plant Sci. 2023 Sep 4;14:1239290. doi: 10.3389/fpls.2023.1239290 (PMC10507473; doi:10.3389/fpls.2023.1239290)
Supplement: Supplementary file 4 [file DataSheet_1.csv]

# Summary table
Name	Value
Genome	cgayana
Date	2023-06-07 12:25
SnpEff_version	SnpEff 4.3t (build 2017-11-24 10:18)	by Pablo Cingolani
Command_line_arguments	SnpEff -csvStats csvstats.csv cgayana dip_75777_tetoverlap_SNP_list.vcf.gz
Warnings	502
Number_of_lines_in_input_file	75777
Number_of_variants_before_filter	75777
Number_of_not_variants	0
Number_of_variants_processed	75777
Number_of_known_variants (i.e. non-empty ID)	0	0%
Number_of_effects	129462
Genome_total_length	603261687
Genome_effective_length	524120516
Change_rate	6916
# Change rate by chromosome
Chromosome	Length	Changes	Change_rate
contig_100	545626	66	8267
contig_1002	221773	25	8870
contig_1007	83448	2	41724
contig_1009	364986	7	52140
contig_101	272958	7	38994
contig_1010	187461	1	187461
contig_1011	184342	22	8379
contig_1013	139604	6	23267
contig_1014	77578	6	12929
contig_1015	77457	5	15491
contig_1018	241750	31	7798
contig_1019	141755	12	11812
contig_1020	174123	26	6697
contig_1021	79082	6	13180
contig_1022	194283	20	9714
contig_1024	52335	1	52335
contig_1026	79910	1	79910
contig_1027	151986	12	12665
contig_1028	138728	1	138728
contig_1029	209429	30	6980
contig_1030	87304	1	87304
contig_1031	44777	31	1444
contig_1032	81253	2	40626
contig_1033	43164	13	3320
contig_1034	161429	6	26904
contig_1035	90240	9	10026
contig_1036	70783	4	17695
contig_1037	31928	4	7982
contig_1038	38825	8	4853
contig_1039	118164	16	7385
contig_1040	235755	21	11226
contig_1042	247731	20	12386
contig_1043	204017	3	68005
contig_1044	76575	6	12762
contig_1046	171996	53	3245
contig_1047	357728	75	4769
contig_1049	128065	42	3049
contig_1050	182973	23	7955
contig_1051	92974	6	15495
contig_1052	233867	36	6496
contig_1053	244860	12	20405
contig_1054	293092	6	48848
contig_1055	843690	27	31247
contig_1056	93771	8	11721
contig_1058	606506	115	5273
contig_1061	225088	30	7502
contig_1064	50857	1	50857
contig_1065	193321	19	10174
contig_1066	274556	24	11439
contig_1068	72206	3	24068
contig_1070	122281	2	61140
contig_1071	218458	7	31208
contig_1072	102297	4	25574
contig_1076	79165	1	79165
contig_1084	160129	4	40032
contig_1085	372086	26	14311
contig_1086	208206	4	52051
contig_1087	375553	13	28888
contig_1090	228970	50	4579
contig_1092	116635	1	116635
contig_1093	13900	40	347
contig_1094	177500	58	3060
contig_1096	253114	17	14889
contig_1097	699270	40	17481
contig_1098	628968	39	16127
contig_1099	731853	28	26137
contig_1101	40280	1	40280
contig_1103	138470	17	8145
contig_1104	45319	2	22659
contig_1106	71485	2	35742
contig_1109	84548	21	4026
contig_1110	200984	16	12561
contig_1111	82702	2	41351
contig_1113	103882	32	3246
contig_1114	96172	19	5061
contig_1115	271570	19	14293
contig_1120	52242	6	8707
contig_1121	162363	6	27060
contig_1122	238354	5	47670
contig_1126	66251	28	2366
contig_1128	30123	8	3765
contig_1129	65708	2	32854
contig_113	2381	2	1190
contig_1131	159789	41	3897
contig_1135	109365	4	27341
contig_1136	199084	10	19908
contig_1137	310516	5	62103
contig_1138	77763	6	12960
contig_1139	180743	5	36148
contig_1140	356619	27	13208
contig_1141	229907	37	6213
contig_1142	178200	26	6853
contig_1143	366639	26	14101
contig_1145	98051	2	49025
contig_1146	535705	28	19132
contig_1147	927781	69	13446
contig_1148	444834	2	222417
contig_1149	403130	6	67188
contig_115	1075777	48	22412
contig_1150	170177	10	17017
contig_1151	197509	6	32918
contig_1152	106810	12	8900
contig_1153	86253	12	7187
contig_1154	55962	1	55962
contig_1155	286722	26	11027
contig_1156	515654	162	3183
contig_1158	249484	7	35640
contig_1159	172489	35	4928
contig_116	295750	11	26886
contig_1161	96739	10	9673
contig_1162	443544	24	18481
contig_1163	191296	17	11252
contig_1165	93688	3	31229
contig_1166	94930	20	4746
contig_1167	213572	11	19415
contig_1171	409049	55	7437
contig_1175	39877	9	4430
contig_1177	81491	31	2628
contig_1178	276627	46	6013
contig_1179	158331	2	79165
contig_1180	105823	52	2035
contig_1184	53186	1	53186
contig_1186	561012	11	51001
contig_1188	494648	57	8678
contig_1189	332161	26	12775
contig_1190	656248	71	9242
contig_1191	109779	2	54889
contig_1192	923714	24	38488
contig_1193	264573	5	52914
contig_1194	159010	15	10600
contig_1195	149111	3	49703
contig_1197	86056	8	10757
contig_1199	101623	2	50811
contig_1201	272083	9	30231
contig_1202	204143	20	10207
contig_1205	571236	66	8655
contig_1206	1231158	197	6249
contig_1208	150780	10	15078
contig_1210	445409	72	6186
contig_1213	104089	18	5782
contig_1215	75317	12	6276
contig_1216	111695	21	5318
contig_1217	259800	17	15282
contig_1218	216010	1	216010
contig_1223	655740	62	10576
contig_1224	179348	18	9963
contig_1226	85740	14	6124
contig_1228	84895	9	9432
contig_1229	787602	28	28128
contig_1230	93416	14	6672
contig_1231	45055	7	6436
contig_1233	160207	12	13350
contig_1234	504734	204	2474
contig_1235	327613	94	3485
contig_1236	214122	11	19465
contig_1237	277787	27	10288
contig_1238	39583	3	13194
contig_1240	117070	10	11707
contig_1242	393836	24	16409
contig_1243	68376	1	68376
contig_1245	64838	10	6483
contig_1246	382587	46	8317
contig_1247	58672	11	5333
contig_1248	92950	4	23237
contig_1249	127187	5	25437
contig_1252	290632	11	26421
contig_1253	320654	13	24665
contig_1254	142369	4	35592
contig_1255	345870	36	9607
contig_1256	162481	7	23211
contig_1258	104620	2	52310
contig_1259	472443	7	67491
contig_1260	87242	5	17448
contig_1261	140420	31	4529
contig_1264	172625	37	4665
contig_1266	135530	27	5019
contig_1269	253177	24	10549
contig_1270	318883	28	11388
contig_1272	186180	13	14321
contig_1273	286049	9	31783
contig_1274	468378	14	33455
contig_1276	276911	25	11076
contig_1277	145373	5	29074
contig_1278	89378	3	29792
contig_1279	52733	1	52733
contig_128	27009	8	3376
contig_1281	112309	7	16044
contig_1284	236546	51	4638
contig_1287	258719	9	28746
contig_1288	46218	3	15406
contig_1289	118551	14	8467
contig_1291	90700	13	6976
contig_1292	149559	5	29911
contig_1293	118057	1	118057
contig_1295	40678	33	1232
contig_1298	241455	32	7545
contig_13	96700	3	32233
contig_1300	108523	18	6029
contig_1301	106274	10	10627
contig_1302	764215	50	15284
contig_1303	427632	59	7248
contig_1306	136305	1	136305
contig_1307	236299	4	59074
contig_1308	267182	18	14843
contig_1309	102661	22	4666
contig_1310	273408	121	2259
contig_1313	63362	1	63362
contig_1314	419881	55	7634
contig_1316	111395	2	55697
contig_1317	96127	1	96127
contig_1318	86686	2	43343
contig_1320	147841	12	12320
contig_1322	62382	14	4455
contig_1324	23452	8	2931
contig_1325	145258	20	7262
contig_1326	300863	29	10374
contig_1329	65228	2	32614
contig_1331	512777	92	5573
contig_1332	180571	11	16415
contig_1333	133005	12	11083
contig_1335	632672	115	5501
contig_1339	387016	117	3307
contig_1340	155180	48	3232
contig_1341	98431	10	9843
contig_1342	77859	11	7078
contig_1345	76946	22	3497
contig_1346	87378	3	29126
contig_1347	69906	2	34953
contig_1348	105018	25	4200
contig_1349	321933	12	26827
contig_135	158038	19	8317
contig_1350	79351	8	9918
contig_1352	890062	31	28711
contig_1353	96796	9	10755
contig_1354	143538	42	3417
contig_1355	96190	9	10687
contig_1358	181798	95	1913
contig_1359	152452	10	15245
contig_1360	128444	8	16055
contig_1363	508351	86	5911
contig_1364	77470	4	19367
contig_1365	237657	23	10332
contig_1368	72720	4	18180
contig_1369	61988	12	5165
contig_1370	273684	62	4414
contig_1371	43920	6	7320
contig_1374	219613	20	10980
contig_1375	215769	33	6538
contig_1376	58317	2	29158
contig_1377	119118	5	23823
contig_138	8824165	1885	4681
contig_1381	126916	30	4230
contig_1382	100422	6	16737
contig_1383	63481	17	3734
contig_1384	153771	6	25628
contig_1386	455615	2	227807
contig_1387	91626	14	6544
contig_1388	212611	25	8504
contig_1392	122324	1	122324
contig_1394	441141	75	5881
contig_1395	55397	9	6155
contig_1396	108320	23	4709
contig_1399	147498	18	8194
contig_1402	235549	7	33649
contig_1403	201652	21	9602
contig_1405	115280	14	8234
contig_1406	97209	1	97209
contig_1407	82790	3	27596
contig_1408	99223	8	12402
contig_1410	232357	8	29044
contig_1411	376416	21	17924
contig_1414	873220	151	5782
contig_1417	161437	21	7687
contig_1419	233995	59	3966
contig_142	1403454	312	4498
contig_1423	201204	35	5748
contig_1424	144640	26	5563
contig_1425	63423	15	4228
contig_1426	276598	30	9219
contig_1429	99816	39	2559
contig_1430	214677	3	71559
contig_1431	277518	34	8162
contig_1432	181118	2	90559
contig_1433	419243	10	41924
contig_1434	313140	6	52190
contig_1435	98476	27	3647
contig_1436	18539	6	3089
contig_1437	94056	13	7235
contig_1439	124655	13	9588
contig_144	115238	25	4609
contig_1440	62804	1	62804
contig_1441	167020	112	1491
contig_1442	293735	7	41962
contig_1443	101383	8	12672
contig_1444	127845	17	7520
contig_1445	86299	6	14383
contig_1448	80345	95	845
contig_1449	459459	89	5162
contig_145	20053	6	3342
contig_1451	286140	17	16831
contig_1452	221622	42	5276
contig_1453	23259	13	1789
contig_1456	197419	37	5335
contig_1461	111511	5	22302
contig_1464	34739	1	34739
contig_1467	43408	1	43408
contig_1468	274017	60	4566
contig_1469	241448	15	16096
contig_147	930671	158	5890
contig_1472	397935	17	23407
contig_1473	185820	6	30970
contig_1474	116180	20	5809
contig_1475	365604	98	3730
contig_1478	85769	14	6126
contig_1479	74233	13	5710
contig_148	163065	1	163065
contig_1480	174754	47	3718
contig_1481	68185	3	22728
contig_1483	192156	50	3843
contig_1486	222452	16	13903
contig_1487	55813	3	18604
contig_1489	479993	9	53332
contig_149	383789	23	16686
contig_1490	559683	57	9819
contig_1492	110351	8	13793
contig_1494	143221	17	8424
contig_1498	21133	2	10566
contig_15	135752	8	16969
contig_1502	47699	1	47699
contig_1509	132938	4	33234
contig_151	283913	23	12344
contig_1510	213159	8	26644
contig_1513	21015	1	21015
contig_1515	212021	22	9637
contig_1520	78934	2	39467
contig_1522	142446	70	2034
contig_1523	18733	12	1561
contig_1532	179349	21	8540
contig_1536	129928	10	12992
contig_1543	426817	116	3679
contig_1544	44644	5	8928
contig_155	466904	39	11971
contig_1556	63420	1	63420
contig_1557	65215	3	21738
contig_1559	112353	9	12483
contig_156	2264072	499	4537
contig_1561	5300	6	883
contig_1564	38187	1	38187
contig_1567	425203	92	4621
contig_1576	7479	4	1869
contig_1589	677736	101	6710
contig_159	210313	41	5129
contig_16	98369	42	2342
contig_160	834976	62	13467
contig_1614	43534	4	10883
contig_1617	422526	48	8802
contig_1637	199992	30	6666
contig_1639	17867	6	2977
contig_164	1399122	160	8744
contig_1645	32648	1	32648
contig_165	134714	4	33678
contig_1650	310941	62	5015
contig_1655	203344	15	13556
contig_1659	227121	79	2874
contig_1662	49006	4	12251
contig_1663	79889	4	19972
contig_1665	77510	23	3370
contig_1669	176915	5	35383
contig_167	1470655	450	3268
contig_1670	39459	5	7891
contig_1671	299552	23	13024
contig_1679	29378	4	7344
contig_1681	45825	2	22912
contig_1683	136354	14	9739
contig_1692	65717	5	13143
contig_1694	33510	30	1117
contig_1697	176910	20	8845
contig_1712	467415	16	29213
contig_1715	294340	49	6006
contig_1716	43709	1	43709
contig_1719	24408	7	3486
contig_172	563807	40	14095
contig_1721	209289	9	23254
contig_1722	111162	48	2315
contig_173	92804	1	92804
contig_1730	23850	3	7950
contig_1747	206955	31	6675
contig_1752	83720	4	20930
contig_1753	223400	53	4215
contig_1761	34015	1	34015
contig_1762	468208	122	3837
contig_1766	744848	220	3385
contig_1776	277719	32	8678
contig_1779	37931	1	37931
contig_178	405494	72	5631
contig_1780	231673	21	11032
contig_1783	346321	26	13320
contig_179	1373432	50	27468
contig_1791	201122	24	8380
contig_1799	236237	17	13896
contig_1800	235169	19	12377
contig_1803	113404	2	56702
contig_1804	463464	46	10075
contig_1805	27751	4	6937
contig_1806	155738	2	77869
contig_1809	134867	3	44955
contig_181	60620	4	15155
contig_1812	243407	2	121703
contig_1813	127794	1	127794
contig_1814	41911	6	6985
contig_1820	57386	14	4099
contig_1823	315963	18	17553
contig_1826	259242	29	8939
contig_1827	419934	60	6998
contig_183	35470	9	3941
contig_1831	117455	13	9035
contig_1832	181682	11	16516
contig_1833	107551	2	53775
contig_1835	303954	24	12664
contig_1838	256589	23	11156
contig_184	191395	17	11258
contig_1842	212365	41	5179
contig_1847	607350	75	8098
contig_185	73018	11	6638
contig_1855	81551	3	27183
contig_1856	271663	68	3995
contig_1857	42283	3	14094
contig_1860	156786	33	4751
contig_1872	341485	77	4434
contig_1874	210727	15	14048
contig_1875	54514	25	2180
contig_1877	361541	78	4635
contig_188	1011733	70	14453
contig_1881	89310	7	12758
contig_1884	660012	18	36667
contig_1888	435600	35	12445
contig_1889	148614	4	37153
contig_1890	152865	38	4022
contig_1892	106886	18	5938
contig_1893	180222	12	15018
contig_1894	398339	37	10765
contig_1895	67314	2	33657
contig_1896	191252	2	95626
contig_1897	288303	18	16016
contig_1899	288928	55	5253
contig_190	293822	8	36727
contig_1901	300131	31	9681
contig_1903	305235	18	16957
contig_1904	191134	31	6165
contig_1905	175879	49	3589
contig_1906	19051	16	1190
contig_1907	119944	12	9995
contig_1908	104837	5	20967
contig_191	296244	3	98748
contig_1910	102049	2	51024
contig_1911	129422	110	1176
contig_1913	64641	41	1576
contig_1915	52086	1	52086
contig_1916	95182	45	2115
contig_1920	27492	3	9164
contig_1934	113932	12	9494
contig_194	489406	39	12548
contig_1940	263120	6	43853
contig_1943	97729	7	13961
contig_1949	632	9	70
contig_1958	154724	4	38681
contig_1959	316471	30	10549
contig_1960	34294	4	8573
contig_1965	40064	2	20032
contig_1971	155871	21	7422
contig_198	1500138	259	5792
contig_1981	258572	29	8916
contig_1982	19026	8	2378
contig_199	130531	43	3035
contig_1993	230677	9	25630
contig_1994	262313	7	37473
contig_1995	104046	8	13005
contig_2001	476816	34	14024
contig_201	153362	25	6134
contig_2014	80053	4	20013
contig_2016	41238	56	736
contig_2020	25546	10	2554
contig_2022	357851	136	2631
contig_2025	13577	4	3394
contig_2030	120738	30	4024
contig_2031	521104	113	4611
contig_2032	119876	8	14984
contig_2033	86569	24	3607
contig_2039	85109	11	7737
contig_204	203816	11	18528
contig_2040	59299	2	29649
contig_2043	471502	24	19645
contig_2044	86469	36	2401
contig_205	280067	22	12730
contig_2051	208960	34	6145
contig_2052	180263	38	4743
contig_206	700084	119	5883
contig_2060	91638	16	5727
contig_2061	35378	1	35378
contig_2063	123860	8	15482
contig_2064	131331	9	14592
contig_2065	302499	42	7202
contig_2069	89453	43	2080
contig_207	472970	38	12446
contig_2072	24394	1	24394
contig_2082	148939	20	7446
contig_2089	271409	27	10052
contig_209	725819	26	27916
contig_2093	218324	28	7797
contig_2095	118117	3	39372
contig_2096	214071	16	13379
contig_2097	234544	25	9381
contig_210	1144181	261	4383
contig_2103	78005	1	78005
contig_2105	23440	3	7813
contig_2106	215624	11	19602
contig_2111	236905	23	10300
contig_2113	516793	63	8203
contig_2114	131867	5	26373
contig_2118	192910	60	3215
contig_2121	394782	25	15791
contig_2122	11411	5	2282
contig_2125	1062366	122	8707
contig_2127	27371	8	3421
contig_2129	421368	6	70228
contig_2133	319071	58	5501
contig_2139	112714	9	12523
contig_2148	39801	1	39801
contig_2149	129585	25	5183
contig_2150	130416	30	4347
contig_2156	156678	29	5402
contig_2159	17829	1	17829
contig_216	461860	49	9425
contig_2166	462522	48	9635
contig_2169	543863	103	5280
contig_217	257761	4	64440
contig_218	405175	53	7644
contig_2183	91926	4	22981
contig_2186	318813	90	3542
contig_2189	17152	1	17152
contig_219	202100	6	33683
contig_2194	121396	45	2697
contig_2204	190596	46	4143
contig_2209	144301	1	144301
contig_2212	164924	2	82462
contig_2213	56123	6	9353
contig_222	1269535	100	12695
contig_2220	8937	1	8937
contig_2224	14877	17	875
contig_2228	659865	137	4816
contig_2236	601347	123	4889
contig_2237	11823	10	1182
contig_2241	29989	1	29989
contig_2249	7178	2	3589
contig_225	213425	28	7622
contig_2250	340337	15	22689
contig_2252	121192	8	15149
contig_2257	271995	8	33999
contig_2258	156484	5	31296
contig_2263	300958	26	11575
contig_227	72381	4	18095
contig_2271	268991	21	12809
contig_2272	138164	82	1684
contig_2273	272653	20	13632
contig_2275	47940	6	7990
contig_2276	74229	1	74229
contig_2280	300646	81	3711
contig_2281	248389	13	19106
contig_2285	14441	1	14441
contig_229	269038	11	24458
contig_2290	150575	38	3962
contig_2297	451192	22	20508
contig_230	836156	238	3513
contig_2304	41383	4	10345
contig_231	521856	41	12728
contig_2310	24655	2	12327
contig_2312	48145	1	48145
contig_2314	88372	14	6312
contig_232	1078696	122	8841
contig_2321	125828	8	15728
contig_2324	103669	44	2356
contig_2326	299914	22	13632
contig_2327	218365	10	21836
contig_2328	296700	12	24725
contig_2330	167186	7	23883
contig_2331	137621	22	6255
contig_2334	122788	6	20464
contig_2337	109146	15	7276
contig_2339	170550	23	7415
contig_2340	56587	7	8083
contig_2343	112790	7	16112
contig_2344	100469	8	12558
contig_2350	109073	23	4742
contig_2352	80692	10	8069
contig_2357	150978	3	50326
contig_2359	11249	12	937
contig_236	185916	25	7436
contig_2360	144594	22	6572
contig_2364	51222	3	17074
contig_2366	72467	38	1907
contig_237	349316	23	15187
contig_2371	118589	10	11858
contig_2372	135895	4	33973
contig_2373	69537	7	9933
contig_238	419430	18	23301
contig_2380	59048	48	1230
contig_2382	177252	5	35450
contig_2383	88460	16	5528
contig_2387	131463	11	11951
contig_2393	176947	13	13611
contig_2394	182780	32	5711
contig_2398	90417	2	45208
contig_240	720446	35	20584
contig_2400	190030	1	190030
contig_2401	43749	9	4861
contig_2403	44009	5	8801
contig_2406	70404	4	17601
contig_2409	31670	23	1376
contig_241	1444548	282	5122
contig_2410	42127	8	5265
contig_2424	268884	18	14938
contig_2425	191838	18	10657
contig_2426	31888	16	1993
contig_2427	106930	3	35643
contig_2429	88682	21	4222
contig_2430	123488	3	41162
contig_2431	70628	5	14125
contig_2435	99664	121	823
contig_244	2967815	136	21822
contig_2443	300137	23	13049
contig_245	1575657	102	15447
contig_2452	738626	105	7034
contig_2454	10448	6	1741
contig_2458	4694	3	1564
contig_2463	31720	9	3524
contig_2464	268679	25	10747
contig_2466	70413	2	35206
contig_247	302420	55	5498
contig_2472	227128	32	7097
contig_2477	104317	54	1931
contig_2478	17338	1	17338
contig_2480	18426	11	1675
contig_2488	1080380	201	5375
contig_249	749415	35	21411
contig_2495	97257	16	6078
contig_2497	158389	3	52796
contig_2506	187681	33	5687
contig_2507	30727	10	3072
contig_2508	76400	2	38200
contig_2517	75997	6	12666
contig_2518	93237	6	15539
contig_2519	83868	22	3812
contig_2523	17468	6	2911
contig_2528	231403	14	16528
contig_2529	78768	25	3150
contig_2533	96285	24	4011
contig_2536	183071	15	12204
contig_2539	40742	1	40742
contig_2543	289045	22	13138
contig_2545	116501	15	7766
contig_2548	54804	7	7829
contig_255	250200	6	41700
contig_2552	149685	5	29937
contig_2556	19871	1	19871
contig_2558	145425	22	6610
contig_2561	28068	8	3508
contig_2563	609175	96	6345
contig_257	337099	12	28091
contig_2570	47139	5	9427
contig_2573	235145	25	9405
contig_258	2010472	163	12334
contig_2581	29680	15	1978
contig_2582	29664	6	4944
contig_2587	100242	16	6265
contig_259	101991	20	5099
contig_2591	91666	2	45833
contig_2592	315500	64	4929
contig_2599	564	6	94
contig_260	217351	6	36225
contig_2601	4772	5	954
contig_2602	11337	22	515
contig_261	438654	37	11855
contig_2622	903398	79	11435
contig_263	54597	13	4199
contig_264	689127	67	10285
contig_2642	148148	31	4778
contig_2649	50253	5	10050
contig_2650	98001	21	4666
contig_2655	55538	23	2414
contig_2658	7359	1	7359
contig_266	1025495	102	10053
contig_2664	666883	89	7493
contig_267	1442409	126	11447
contig_2674	510574	44	11603
contig_2678	447448	120	3728
contig_269	587624	85	6913
contig_2693	47350	5	9470
contig_2695	5312	11	482
contig_2697	11764	1	11764
contig_2698	147313	2	73656
contig_270	166846	2	83423
contig_2713	73814	8	9226
contig_2714	76397	2	38198
contig_2715	127076	13	9775
contig_272	688804	76	9063
contig_2721	190158	59	3223
contig_2722	18310	13	1408
contig_2723	180006	19	9474
contig_2727	31964	1	31964
contig_2728	15070	12	1255
contig_2729	53682	3	17894
contig_273	918416	31	29626
contig_2731	21866	3	7288
contig_274	1772904	176	10073
contig_276	1309798	42	31185
contig_2760	12629	3	4209
contig_2764	116952	12	9746
contig_2767	17250	11	1568
contig_2768	534871	59	9065
contig_277	368717	65	5672
contig_2772	733609	280	2620
contig_2775	49729	21	2368
contig_2776	47448	9	5272
contig_2782	84528	19	4448
contig_2785	58725	3	19575
contig_2789	148961	33	4513
contig_279	160250	1	160250
contig_2791	70244	37	1898
contig_2792	13358	6	2226
contig_2793	82180	6	13696
contig_280	209218	14	14944
contig_2804	47941	9	5326
contig_2807	3358	2	1679
contig_281	324998	10	32499
contig_2813	74066	2	37033
contig_2814	185849	1	185849
contig_2821	42656	6	7109
contig_2822	105100	1	105100
contig_2823	123841	11	11258
contig_2827	28501	13	2192
contig_2829	117699	14	8407
contig_283	1839945	142	12957
contig_2835	40413	2	20206
contig_2837	28324	2	14162
contig_2838	107651	25	4306
contig_2839	53114	2	26557
contig_284	614563	31	19824
contig_2844	229330	20	11466
contig_285	941563	95	9911
contig_2850	23300	3	7766
contig_286	166593	21	7933
contig_2863	402826	77	5231
contig_2870	31328	3	10442
contig_288	852522	44	19375
contig_2882	639196	120	5326
contig_2883	15377	3	5125
contig_2886	21300	6	3550
contig_2891	45045	2	22522
contig_2893	34942	8	4367
contig_2897	14919	1	14919
contig_2899	103138	22	4688
contig_290	224561	15	14970
contig_2907	191442	21	9116
contig_2909	28146	15	1876
contig_291	248053	25	9922
contig_2910	52310	1	52310
contig_2916	80300	8	10037
contig_2917	34459	12	2871
contig_2919	32934	4	8233
contig_2920	129097	19	6794
contig_2937	169498	5	33899
contig_2945	384455	15	25630
contig_2953	151452	1	151452
contig_296	674870	24	28119
contig_2960	46218	2	23109
contig_2962	152668	11	13878
contig_2963	119371	5	23874
contig_2965	54446	6	9074
contig_2966	51248	5	10249
contig_2969	75371	33	2283
contig_297	240616	5	48123
contig_2970	399387	206	1938
contig_2972	15548	2	7774
contig_298	76038	21	3620
contig_299	660117	42	15717
contig_2994	25638	1	25638
contig_2996	269232	23	11705
contig_2997	28166	1	28166
contig_300	201313	2	100656
contig_301	638825	115	5555
contig_3011	295163	29	10178
contig_3014	270366	27	10013
contig_3015	133821	46	2909
contig_3017	11009	1	11009
contig_302	157796	9	17532
contig_3020	193563	15	12904
contig_3022	91071	1	91071
contig_3024	28920	2	14460
contig_3025	14259	3	4753
contig_3029	52782	11	4798
contig_303	141486	5	28297
contig_3034	101752	17	5985
contig_3036	35893	13	2761
contig_3037	54432	10	5443
contig_3038	12232	2	6116
contig_304	151387	4	37846
contig_3040	59426	13	4571
contig_3043	7311	13	562
contig_3046	12042	6	2007
contig_3047	25497	5	5099
contig_3048	219475	12	18289
contig_3050	42717	1	42717
contig_3054	546968	65	8414
contig_3059	18891	2	9445
contig_306	367620	15	24508
contig_3060	78230	3	26076
contig_3061	119641	5	23928
contig_3071	113279	4	28319
contig_3081	610093	106	5755
contig_3082	40945	1	40945
contig_3086	159528	39	4090
contig_3088	47793	10	4779
contig_3094	46709	1	46709
contig_3095	61579	9	6842
contig_3096	404614	2	202307
contig_3098	130586	8	16323
contig_310	724756	55	13177
contig_3101	43567	5	8713
contig_3102	111718	7	15959
contig_3103	154829	30	5160
contig_3108	15086	1	15086
contig_3109	31868	3	10622
contig_311	224226	4	56056
contig_312	1075049	102	10539
contig_3130	219467	37	5931
contig_3131	291495	18	16194
contig_3135	503010	39	12897
contig_3136	32955	1	32955
contig_3138	7310	3	2436
contig_314	137300	47	2921
contig_3143	27852	12	2321
contig_3146	42698	1	42698
contig_3147	71914	4	17978
contig_315	101286	5	20257
contig_3154	197102	46	4284
contig_3159	604919	138	4383
contig_3162	16472	25	658
contig_317	264107	12	22008
contig_3173	138743	69	2010
contig_3179	214560	15	14304
contig_318	654548	3	218182
contig_3188	36911	1	36911
contig_3189	485813	132	3680
contig_319	23628	2	11814
contig_3194	45199	2	22599
contig_3202	228622	39	5862
contig_3203	301322	50	6026
contig_321	175276	1	175276
contig_3218	27191	5	5438
contig_3223	11654	1	11654
contig_323	413497	22	18795
contig_3236	252273	45	5606
contig_3238	49798	8	6224
contig_3256	216688	65	3333
contig_3262	21519	3	7173
contig_327	450144	30	15004
contig_3270	2286	10	228
contig_3273	18140	5	3628
contig_328	272040	3	90680
contig_3280	12560	1	12560
contig_3281	24782	27	917
contig_3282	17405	9	1933
contig_3284	22472	6	3745
contig_3285	32224	51	631
contig_3287	11689	33	354
contig_3288	123381	17	7257
contig_3294	59133	7	8447
contig_3296	91705	31	2958
contig_330	269992	20	13499
contig_331	320730	8	40091
contig_332	306465	37	8282
contig_3320	459859	71	6476
contig_3329	230636	59	3909
contig_3334	74154	6	12359
contig_3338	48457	11	4405
contig_334	66069	2	33034
contig_3342	195407	46	4247
contig_3345	30048	2	15024
contig_3348	27519	10	2751
contig_335	684265	204	3354
contig_3357	54151	29	1867
contig_3361	20964	1	20964
contig_3362	170714	18	9484
contig_3369	268829	1	268829
contig_337	51512	4	12878
contig_3372	332767	56	5942
contig_339	254069	50	5081
contig_3403	156992	1	156992
contig_3406	15622	1	15622
contig_3409	78834	2	39417
contig_3410	125200	26	4815
contig_3416	84313	7	12044
contig_3418	79011	9	8779
contig_3422	74640	38	1964
contig_3423	7959	10	795
contig_343	881504	119	7407
contig_3433	115145	29	3970
contig_3434	213052	106	2009
contig_3435	74213	7	10601
contig_3444	66943	6	11157
contig_3445	187824	20	9391
contig_3446	26331	2	13165
contig_3451	609777	137	4450
contig_3455	30021	5	6004
contig_3464	60332	2	30166
contig_3466	355249	60	5920
contig_3468	37269	11	3388
contig_3480	87763	8	10970
contig_3486	73934	136	543
contig_3487	23701	3	7900
contig_3490	294077	42	7001
contig_3497	216136	14	15438
contig_3500	227518	15	15167
contig_3502	22837	1	22837
contig_3506	227005	21	10809
contig_351	1129358	563	2005
contig_3511	74045	2	37022
contig_3513	16740	17	984
contig_3514	262818	40	6570
contig_352	290877	15	19391
contig_3523	19383	33	587
contig_3527	74876	5	14975
contig_3530	121290	2	60645
contig_3535	399546	57	7009
contig_3544	29588	6	4931
contig_355	346072	8	43259
contig_3550	76778	14	5484
contig_3556	160584	22	7299
contig_3559	156849	30	5228
contig_3564	168955	1	168955
contig_3565	160076	16	10004
contig_3566	153858	23	6689
contig_357	2043595	114	17926
contig_3575	27219	1	27219
contig_358	490157	50	9803
contig_3583	32629	1	32629
contig_360	1276296	38	33586
contig_3606	291574	110	2650
contig_3608	42337	3	14112
contig_3614	28941	1	28941
contig_3618	37094	1	37094
contig_362	1424187	266	5354
contig_3622	285210	49	5820
contig_363	5285550	319	16569
contig_3637	266010	35	7600
contig_3639	20013	2	10006
contig_364	1685578	76	22178
contig_3644	42275	1	42275
contig_3649	18992	17	1117
contig_3653	212229	53	4004
contig_3654	5913	2	2956
contig_366	781622	6	130270
contig_3660	13227	7	1889
contig_3661	84654	28	3023
contig_3667	39720	2	19860
contig_3668	111075	14	7933
contig_3677	9923	2	4961
contig_3683	151777	18	8432
contig_3685	26201	2	13100
contig_3686	36339	5	7267
contig_3689	87617	69	1269
contig_369	269845	6	44974
contig_3695	14519	13	1116
contig_3696	55573	4	13893
contig_37	7124788	1643	4336
contig_370	1597886	171	9344
contig_3700	16924	6	2820
contig_3701	79755	1	79755
contig_3704	151332	39	3880
contig_3705	46815	1	46815
contig_3707	37418	5	7483
contig_3708	80299	5	16059
contig_3709	147684	23	6421
contig_3710	35629	4	8907
contig_3715	55459	59	939
contig_3716	186976	31	6031
contig_3720	32101	5	6420
contig_3725	17485	7	2497
contig_3726	179163	29	6178
contig_3733	156945	5	31389
contig_3734	103782	16	6486
contig_3735	32908	16	2056
contig_3739	172222	17	10130
contig_3746	159617	38	4200
contig_375	5691434	1798	3165
contig_3751	156568	13	12043
contig_3762	87797	15	5853
contig_3763	91082	5	18216
contig_3775	360772	35	10307
contig_3787	31964	19	1682
contig_380	1206390	407	2964
contig_3817	47935	5	9587
contig_3824	35101	64	548
contig_3825	83223	7	11889
contig_3826	177803	4	44450
contig_3827	549119	77	7131
contig_3848	41143	8	5142
contig_3850	204439	70	2920
contig_3852	90980	8	11372
contig_3855	116560	10	11656
contig_386	1701050	95	17905
contig_3860	211278	12	17606
contig_3861	150339	23	6536
contig_3870	113634	7	16233
contig_3871	84100	4	21025
contig_3876	106806	9	11867
contig_3877	58371	2	29185
contig_3882	58576	3	19525
contig_3883	113185	32	3537
contig_3888	157982	4	39495
contig_3889	145575	2	72787
contig_3890	132894	29	4582
contig_3893	23802	1	23802
contig_3902	102800	62	1658
contig_3905	110652	17	6508
contig_3910	182292	11	16572
contig_3919	100081	25	4003
contig_3920	39269	2	19634
contig_3924	214894	34	6320
contig_393	519860	57	9120
contig_3932	80494	50	1609
contig_394	1458169	55	26512
contig_3945	151082	22	6867
contig_3946	73649	52	1416
contig_3951	310750	71	4376
contig_3955	25475	3	8491
contig_3956	28087	4	7021
contig_3958	200173	16	12510
contig_396	2749802	157	17514
contig_3966	290199	3	96733
contig_3967	47807	8	5975
contig_3968	43486	9	4831
contig_397	1055721	70	15081
contig_3970	38921	18	2162
contig_3972	249980	44	5681
contig_3987	71101	3	23700
contig_3988	209959	7	29994
contig_399	589230	26	22662
contig_3991	68527	13	5271
contig_3992	134226	52	2581
contig_3993	141573	19	7451
contig_3995	133859	24	5577
contig_3998	127437	6	21239
contig_4006	69342	50	1386
contig_401	69370	2	34685
contig_4011	75165	22	3416
contig_4014	185147	19	9744
contig_402	276419	48	5758
contig_4022	82811	7	11830
contig_4027	299333	65	4605
contig_4029	61179	2	30589
contig_403	348184	35	9948
contig_4030	27985	5	5597
contig_4034	162172	3	54057
contig_4041	96924	23	4214
contig_4045	23815	10	2381
contig_4046	112518	1	112518
contig_4047	32408	3	10802
contig_4049	181612	31	5858
contig_4050	150537	19	7923
contig_4051	114113	3	38037
contig_4054	7976	6	1329
contig_4058	84417	2	42208
contig_406	265289	33	8039
contig_4060	229203	20	11460
contig_4062	11514	2	5757
contig_4071	336764	20	16838
contig_4076	355112	60	5918
contig_408	513525	30	17117
contig_4080	257273	11	23388
contig_4085	67680	4	16920
contig_4086	61330	14	4380
contig_4089	29738	1	29738
contig_4091	127272	17	7486
contig_4093	154182	7	22026
contig_4094	119581	60	1993
contig_4095	23526	15	1568
contig_4096	99800	7	14257
contig_4098	148371	80	1854
contig_410	179405	12	14950
contig_4106	118775	4	29693
contig_4107	75068	5	15013
contig_4114	83371	3	27790
contig_4116	45727	5	9145
contig_4117	98615	13	7585
contig_4118	132524	36	3681
contig_4127	55298	7	7899
contig_413	207792	21	9894
contig_4133	571925	163	3508
contig_4134	34256	3	11418
contig_414	85766	4	21441
contig_4144	415085	1	415085
contig_4145	228807	45	5084
contig_4148	34470	2	17235
contig_4150	190573	6	31762
contig_4152	393289	37	10629
contig_4158	36280	2	18140
contig_4159	209069	37	5650
contig_416	2632043	241	10921
contig_4170	185232	27	6860
contig_4177	20823	4	5205
contig_4187	12100	12	1008
contig_419	742440	20	37122
contig_4194	40209	17	2365
contig_4195	31041	3	10347
contig_420	1261797	162	7788
contig_4201	11377	2	5688
contig_4202	50946	3	16982
contig_4203	96427	10	9642
contig_4208	160608	35	4588
contig_4209	264019	34	7765
contig_421	30825	27	1141
contig_4210	83149	52	1599
contig_4211	28867	2	14433
contig_4213	162033	17	9531
contig_422	899541	99	9086
contig_4221	103396	10	10339
contig_4229	43214	8	5401
contig_423	216788	2	108394
contig_4237	40490	1	40490
contig_4239	6901	1	6901
contig_424	1889698	231	8180
contig_4241	26218	3	8739
contig_4246	103852	16	6490
contig_4247	263556	52	5068
contig_425	478140	12	39845
contig_4252	86622	27	3208
contig_4254	45776	4	11444
contig_4255	67419	6	11236
contig_4258	139752	12	11646
contig_426	1405373	89	15790
contig_4262	8398	14	599
contig_427	111880	15	7458
contig_4277	26174	5	5234
contig_4286	111239	7	15891
contig_429	123529	6	20588
contig_4291	98517	3	32839
contig_4293	196773	27	7287
contig_4296	18009	26	692
contig_430	1346988	65	20722
contig_4300	54208	11	4928
contig_4304	61167	4	15291
contig_4305	289142	51	5669
contig_431	1210386	400	3025
contig_4310	30283	4	7570
contig_4316	126543	32	3954
contig_4317	151198	16	9449
contig_4318	81254	23	3532
contig_4321	572984	121	4735
contig_4322	22948	1	22948
contig_433	589707	69	8546
contig_4341	89513	11	8137
contig_4342	494484	91	5433
contig_4343	21832	2	10916
contig_4359	238254	52	4581
contig_436	208115	10	20811
contig_4363	63590	3	21196
contig_4365	67400	7	9628
contig_4377	41710	1	41710
contig_4388	54388	4	13597
contig_4394	16704	3	5568
contig_4395	1494539	335	4461
contig_4398	20242	10	2024
contig_440	499454	21	23783
contig_4412	27117	5	5423
contig_442	569064	19	29950
contig_4423	92428	31	2981
contig_4425	65317	9	7257
contig_4427	209931	35	5998
contig_443	1213	13	93
contig_4432	2141	5	428
contig_4437	108634	5	21726
contig_444	524207	48	10920
contig_4440	55741	2	27870
contig_4444	376336	85	4427
contig_4448	43748	2	21874
contig_445	119866	6	19977
contig_4458	129324	10	12932
contig_446	280395	28	10014
contig_4460	27959	5	5591
contig_4470	167771	22	7625
contig_4479	123697	30	4123
contig_4482	115730	38	3045
contig_4488	100227	13	7709
contig_4490	847692	133	6373
contig_4497	11364	1	11364
contig_45	49105	32	1534
contig_4514	396334	71	5582
contig_4522	93005	1	93005
contig_4523	246733	17	14513
contig_4528	10351	4	2587
contig_4532	185897	24	7745
contig_4537	336945	40	8423
contig_4538	558514	64	8726
contig_4541	43125	5	8625
contig_4545	67630	68	994
contig_4546	75448	2	37724
contig_4548	153483	3	51161
contig_4549	110269	14	7876
contig_455	9563	2	4781
contig_4552	70547	16	4409
contig_4553	56082	7	8011
contig_4554	16644	2	8322
contig_4555	67105	1	67105
contig_4558	73578	63	1167
contig_456	863423	82	10529
contig_4563	138980	56	2481
contig_457	157403	14	11243
contig_4570	82474	3	27491
contig_4571	113260	25	4530
contig_4574	29479	1	29479
contig_4575	18808	4	4702
contig_458	186451	68	2741
contig_4582	68661	26	2640
contig_4583	183621	30	6120
contig_4587	26600	1	26600
contig_4606	73080	30	2436
contig_4608	38545	21	1835
contig_4610	68085	13	5237
contig_4611	12868	2	6434
contig_4617	692492	174	3979
contig_462	280643	59	4756
contig_4625	231784	50	4635
contig_4633	214508	9	23834
contig_4640	114914	3	38304
contig_4641	79773	2	39886
contig_4642	8096	24	337
contig_4647	77347	21	3683
contig_4648	158902	78	2037
contig_4654	68989	18	3832
contig_4657	106900	4	26725
contig_4661	32713	2	16356
contig_4662	44831	3	14943
contig_4665	199018	71	2803
contig_467	902	9	100
contig_4678	290268	31	9363
contig_468	467492	38	12302
contig_4691	167603	23	7287
contig_4694	19271	8	2408
contig_4695	80745	17	4749
contig_4699	36644	2	18322
contig_470	19457	76	256
contig_4700	13915	8	1739
contig_4703	12481	4	3120
contig_4705	22331	1	22331
contig_4708	40125	25	1605
contig_4721	32196	29	1110
contig_4722	29549	16	1846
contig_4724	27989	25	1119
contig_4734	28847	23	1254
contig_4742	88027	11	8002
contig_4744	50557	4	12639
contig_4745	102271	24	4261
contig_4751	5074	16	317
contig_4752	69677	8	8709
contig_4759	152148	4	38037
contig_476	286123	16	17882
contig_4764	64035	30	2134
contig_4765	66712	4	16678
contig_4768	15199	12	1266
contig_477	129521	9	14391
contig_4770	57607	13	4431
contig_4773	13361	4	3340
contig_4779	190691	69	2763
contig_478	155001	4	38750
contig_4781	84836	38	2232
contig_4782	59716	10	5971
contig_4783	98879	20	4943
contig_4798	37453	10	3745
contig_480	59787	2	29893
contig_4814	136267	22	6193
contig_4815	16586	3	5528
contig_4819	111761	2	55880
contig_482	288894	31	9319
contig_4820	152433	2	76216
contig_4821	219603	93	2361
contig_4836	199232	24	8301
contig_4844	113406	6	18901
contig_4847	107163	43	2492
contig_4848	60686	3	20228
contig_485	232456	15	15497
contig_4857	95371	19	5019
contig_4859	110068	4	27517
contig_4862	236500	31	7629
contig_4865	25907	5	5181
contig_4869	92836	13	7141
contig_4870	77979	17	4587
contig_4871	115762	21	5512
contig_4876	58088	3	19362
contig_4877	104207	17	6129
contig_488	169074	18	9393
contig_4886	60658	10	6065
contig_4887	331639	40	8290
contig_4888	26081	1	26081
contig_4891	33806	3	11268
contig_490	54509	1	54509
contig_4900	172762	40	4319
contig_4901	31563	2	15781
contig_4907	7091	5	1418
contig_491	222867	42	5306
contig_4917	226115	19	11900
contig_4921	114586	38	3015
contig_493	461583	36	12821
contig_4935	186991	29	6447
contig_494	202438	9	22493
contig_4943	55108	2	27554
contig_4945	359703	79	4553
contig_4947	16183	1	16183
contig_4954	301964	59	5118
contig_4963	316516	45	7033
contig_497	781981	55	14217
contig_4970	16235	6	2705
contig_4977	275738	39	7070
contig_4987	165427	14	11816
contig_499	39240	5	7848
contig_4990	18924	13	1455
contig_4997	476668	96	4965
contig_5	649564	127	5114
contig_5008	237015	102	2323
contig_5009	54348	2	27174
contig_5011	706736	236	2994
contig_5014	9958	4	2489
contig_5028	53281	1	53281
contig_5031	143750	23	6250
contig_5034	23426	2	11713
contig_5035	200715	38	5281
contig_504	61922	7	8846
contig_5041	219368	24	9140
contig_5046	209095	27	7744
contig_505	490163	1	490163
contig_5054	235249	56	4200
contig_506	577627	44	13127
contig_507	251436	18	13968
contig_5078	21669	4	5417
contig_5079	63542	18	3530
contig_5080	67493	9	7499
contig_5081	280021	53	5283
contig_5087	241005	39	6179
contig_509	422861	3	140953
contig_510	731560	40	18289
contig_5105	24941	2	12470
contig_5111	232019	62	3742
contig_5112	61734	1	61734
contig_5118	74229	10	7422
contig_5119	19519	18	1084
contig_5123	73354	15	4890
contig_5131	87829	1	87829
contig_5134	88796	7	12685
contig_5137	45504	5	9100
contig_514	87007	51	1706
contig_5147	51033	2	25516
contig_5150	108580	44	2467
contig_5154	69374	1	69374
contig_5158	64377	10	6437
contig_516	45683	11	4153
contig_5164	93547	15	6236
contig_5168	929116	121	7678
contig_5193	267503	58	4612
contig_5196	13122	6	2187
contig_5198	238850	17	14050
contig_5200	49451	2	24725
contig_5205	50637	16	3164
contig_5206	356286	148	2407
contig_5209	21320	5	4264
contig_522	149789	31	4831
contig_5226	149389	41	3643
contig_5228	9269	6	1544
contig_523	45213	177	255
contig_5233	112694	8	14086
contig_5236	11822	30	394
contig_5238	300748	69	4358
contig_524	1043	1	1043
contig_5242	341657	59	5790
contig_525	39372	4	9843
contig_5250	47227	3	15742
contig_5252	256449	33	7771
contig_5253	244211	15	16280
contig_5254	14383	9	1598
contig_5258	121290	45	2695
contig_5263	246582	80	3082
contig_527	78003	4	19500
contig_5278	822338	79	10409
contig_528	503440	93	5413
contig_5285	38440	3	12813
contig_5295	192236	4	48059
contig_530	477614	112	4264
contig_5301	352847	63	5600
contig_5308	14383	13	1106
contig_531	448830	34	13200
contig_5315	1363777	209	6525
contig_532	184543	22	8388
contig_5325	40083	8	5010
contig_5331	279688	54	5179
contig_5332	19565	1	19565
contig_5336	16483	2	8241
contig_534	140546	18	7808
contig_5340	310098	22	14095
contig_5345	85672	53	1616
contig_5347	65513	13	5039
contig_5348	85919	44	1952
contig_5349	31929	40	798
contig_535	207055	24	8627
contig_5359	209076	39	5360
contig_536	243198	17	14305
contig_5360	19086	9	2120
contig_537	242094	14	17292
contig_5372	625857	60	10430
contig_5373	38519	12	3209
contig_5377	87116	27	3226
contig_5378	24089	55	437
contig_5384	14726	6	2454
contig_5386	60662	32	1895
contig_5388	31843	6	5307
contig_539	73265	17	4309
contig_5391	58741	60	979
contig_5392	172679	43	4015
contig_5394	46741	4	11685
contig_5395	192103	69	2784
contig_540	44801	2	22400
contig_5402	78662	25	3146
contig_5409	359377	70	5133
contig_5410	83426	9	9269
contig_5418	173906	13	13377
contig_542	60456	23	2628
contig_5421	44276	4	11069
contig_5424	49292	13	3791
contig_543	184955	29	6377
contig_5436	69252	18	3847
contig_5439	81930	1	81930
contig_544	125461	3	41820
contig_5440	133172	10	13317
contig_5443	107862	20	5393
contig_5446	95139	5	19027
contig_5448	134851	27	4994
contig_5453	139972	30	4665
contig_5456	88819	25	3552
contig_5458	76414	58	1317
contig_546	102536	21	4882
contig_5460	19146	11	1740
contig_5462	121104	4	30276
contig_5463	97838	3	32612
contig_5464	61427	7	8775
contig_5467	185124	37	5003
contig_5470	68112	10	6811
contig_5474	130651	18	7258
contig_548	149384	13	11491
contig_5485	96755	21	4607
contig_5489	26455	14	1889
contig_5490	183077	35	5230
contig_5494	36956	18	2053
contig_5499	26866	31	866
contig_5501	13352	11	1213
contig_5507	348892	44	7929
contig_5509	143526	3	47842
contig_551	119055	3	39685
contig_552	22342	3	7447
contig_5520	27323	3	9107
contig_5523	163459	113	1446
contig_5528	186558	9	20728
contig_553	650218	30	21673
contig_5531	173146	21	8245
contig_5535	44976	13	3459
contig_5536	84223	11	7656
contig_554	316814	6	52802
contig_5557	52570	24	2190
contig_5558	19697	9	2188
contig_556	212422	10	21242
contig_5562	21430	1	21430
contig_5563	10655	4	2663
contig_5564	77779	10	7777
contig_5568	81454	11	7404
contig_557	77667	6	12944
contig_5570	171291	25	6851
contig_5573	65232	4	16308
contig_5577	114919	6	19153
contig_5582	27591	1	27591
contig_5583	796817	74	10767
contig_559	219501	29	7569
contig_5594	19065	7	2723
contig_5595	244918	22	11132
contig_560	605088	39	15515
contig_5600	184102	15	12273
contig_5604	60551	4	15137
contig_5605	79205	9	8800
contig_5609	15532	8	1941
contig_5610	525331	77	6822
contig_5613	136714	35	3906
contig_5614	199683	8	24960
contig_5615	235056	65	3616
contig_5618	19705	4	4926
contig_562	66256	25	2650
contig_5621	74103	3	24701
contig_5623	42079	11	3825
contig_5624	142969	9	15885
contig_563	338537	19	17817
contig_5630	122331	9	13592
contig_5632	27007	2	13503
contig_5634	14416	14	1029
contig_5639	240147	13	18472
contig_5640	64430	3	21476
contig_5641	85725	1	85725
contig_5647	24179	15	1611
contig_565	335496	20	16774
contig_5651	101870	15	6791
contig_5657	11834	2	5917
contig_5658	63405	1	63405
contig_5661	48901	11	4445
contig_5662	477741	13	36749
contig_5663	85812	38	2258
contig_5669	915655	183	5003
contig_567	43060	4	10765
contig_568	250924	32	7841
contig_569	100686	1	100686
contig_5691	57254	5	11450
contig_5692	300433	31	9691
contig_5694	48955	4	12238
contig_5702	33997	9	3777
contig_5708	127431	19	6706
contig_5712	24038	5	4807
contig_5713	119284	10	11928
contig_5716	82547	13	6349
contig_572	145987	2	72993
contig_5720	22299	3	7433
contig_5721	75955	2	37977
contig_5722	112976	18	6276
contig_5723	269464	35	7698
contig_5729	8012	1	8012
contig_573	336366	25	13454
contig_5732	35468	1	35468
contig_5740	36245	2	18122
contig_5743	131865	1	131865
contig_575	350913	18	19495
contig_5751	73873	6	12312
contig_5754	37583	3	12527
contig_5757	55893	6	9315
contig_5758	32942	7	4706
contig_576	184188	5	36837
contig_5761	17383	3	5794
contig_5768	95727	8	11965
contig_577	43596	3	14532
contig_5770	11728	3	3909
contig_5772	5873	5	1174
contig_5773	31251	18	1736
contig_5778	300646	68	4421
contig_578	39592	2	19796
contig_579	30353	17	1785
contig_5805	163066	48	3397
contig_5814	24747	1	24747
contig_582	76170	7	10881
contig_5822	181595	42	4323
contig_5827	592948	97	6112
contig_583	217618	26	8369
contig_5842	7146	1	7146
contig_5843	254190	28	9078
contig_5844	27963	1	27963
contig_5852	143506	3	47835
contig_5856	20539	12	1711
contig_5859	28786	2	14393
contig_586	1104745	99	11159
contig_5860	36009	10	3600
contig_5863	10032	7	1433
contig_5864	91706	33	2778
contig_587	11563	2	5781
contig_5870	54261	39	1391
contig_5871	35112	15	2340
contig_5876	18287	1	18287
contig_588	304067	40	7601
contig_5885	88590	29	3054
contig_5886	33404	6	5567
contig_5888	40391	1	40391
contig_5889	216892	54	4016
contig_589	159719	52	3071
contig_590	349046	11	31731
contig_5901	101081	36	2807
contig_5914	27433	1	27433
contig_5918	29979	5	5995
contig_5919	273110	22	12414
contig_592	278324	33	8434
contig_5925	28497	4	7124
contig_593	470424	53	8875
contig_5932	1069712	206	5192
contig_595	88419	3	29473
contig_5951	209293	51	4103
contig_5955	96374	15	6424
contig_5959	32042	3	10680
contig_5961	136247	7	19463
contig_597	451788	37	12210
contig_5973	245126	11	22284
contig_5981	123049	2	61524
contig_5984	55571	2	27785
contig_5987	31956	31	1030
contig_5988	6126	22	278
contig_5990	1029	5	205
contig_5991	13860	2	6930
contig_5996	186802	12	15566
contig_5999	382934	18	21274
contig_6	112938	3	37646
contig_60	1265175	102	12403
contig_600	97375	23	4233
contig_6006	105840	3	35280
contig_6007	62947	28	2248
contig_601	158617	38	4174
contig_6010	267102	15	17806
contig_6014	152421	41	3717
contig_6019	5088	5	1017
contig_6022	38922	4	9730
contig_6024	213136	18	11840
contig_6026	9521	6	1586
contig_6029	113566	23	4937
contig_603	753612	47	16034
contig_6031	66402	8	8300
contig_6032	33318	6	5553
contig_6034	90502	15	6033
contig_604	1049079	149	7040
contig_6040	49957	2	24978
contig_6043	131339	36	3648
contig_6046	140565	18	7809
contig_6047	54495	5	10899
contig_6048	88835	10	8883
contig_605	105799	7	15114
contig_6050	15875	7	2267
contig_6051	104758	3	34919
contig_6062	15918	8	1989
contig_6064	32267	4	8066
contig_6065	70901	5	14180
contig_6066	96399	27	3570
contig_6068	202912	98	2070
contig_607	83849	12	6987
contig_6073	13494	8	1686
contig_608	108054	33	3274
contig_6081	338900	75	4518
contig_6082	63478	2	31739
contig_6086	64227	36	1784
contig_6089	265875	32	8308
contig_6091	28953	2	14476
contig_6099	77966	15	5197
contig_61	445529	28	15911
contig_6100	84589	2	42294
contig_6107	89562	10	8956
contig_6108	52995	16	3312
contig_611	66093	26	2542
contig_6112	12661	13	973
contig_6117	21523	7	3074
contig_6118	49863	5	9972
contig_6119	207314	26	7973
contig_612	563048	6	93841
contig_6123	159349	17	9373
contig_613	46175	2	23087
contig_6130	1026123	202	5079
contig_614	22163	2	11081
contig_6140	12145	3	4048
contig_6145	454639	74	6143
contig_6146	257458	18	14303
contig_6157	607139	87	6978
contig_616	114105	71	1607
contig_6164	389062	51	7628
contig_6166	45035	14	3216
contig_6176	297199	25	11887
contig_618	160699	12	13391
contig_6190	156967	11	14269
contig_6191	47702	10	4770
contig_6192	83962	1	83962
contig_6196	45505	7	6500
contig_6199	105194	3	35064
contig_620	80851	2	40425
contig_6205	66505	10	6650
contig_6208	173817	5	34763
contig_6209	128114	23	5570
contig_621	89888	21	4280
contig_6216	10014	6	1669
contig_6217	99872	21	4755
contig_622	46287	1	46287
contig_6220	25809	18	1433
contig_6223	241441	11	21949
contig_6224	140716	2	70358
contig_6228	60090	5	12018
contig_623	443518	29	15293
contig_6231	167858	1	167858
contig_6234	38871	2	19435
contig_6235	510535	214	2385
contig_6246	23441	5	4688
contig_6249	75996	13	5845
contig_625	62293	5	12458
contig_6250	120876	12	10073
contig_6253	154301	8	19287
contig_6254	76965	9	8551
contig_6258	10701	6	1783
contig_6259	116398	4	29099
contig_626	296316	11	26937
contig_6260	76474	13	5882
contig_6265	71761	27	2657
contig_6267	10353	1	10353
contig_6271	164688	14	11763
contig_628	80242	4	20060
contig_629	77701	5	15540
contig_6292	378730	113	3351
contig_6299	748412	149	5022
contig_630	240814	1	240814
contig_6309	23844	1	23844
contig_631	114008	8	14251
contig_6313	198823	39	5098
contig_6314	436818	23	18992
contig_6319	89650	13	6896
contig_6320	1088491	237	4592
contig_6325	299954	23	13041
contig_633	368743	33	11174
contig_6332	36389	1	36389
contig_6333	226749	29	7818
contig_6338	127625	34	3753
contig_6339	30514	4	7628
contig_634	1193460	79	15107
contig_6340	69387	16	4336
contig_635	123873	15	8258
contig_6367	124057	11	11277
contig_6370	288069	6	48011
contig_6373	186178	37	5031
contig_6380	169921	16	10620
contig_6385	26740	1	26740
contig_639	106387	6	17731
contig_6393	20951	1	20951
contig_6397	378298	75	5043
contig_640	161512	23	7022
contig_6403	33488	1	33488
contig_6404	31026	16	1939
contig_641	1622455	334	4857
contig_6410	188568	25	7542
contig_6414	80249	17	4720
contig_642	1275719	181	7048
contig_6427	35475	5	7095
contig_6433	7535	2	3767
contig_6436	13232	1	13232
contig_6439	72345	16	4521
contig_6440	316021	55	5745
contig_6443	27992	6	4665
contig_6444	59388	9	6598
contig_6446	64341	3	21447
contig_6447	58873	8	7359
contig_6450	178867	6	29811
contig_6454	332300	4	83075
contig_6457	198719	1	198719
contig_646	270430	44	6146
contig_6467	43910	24	1829
contig_647	632240	15	42149
contig_6473	68138	6	11356
contig_648	1030680	223	4621
contig_6480	16608	5	3321
contig_6482	9096	1	9096
contig_649	305210	62	4922
contig_6496	59404	5	11880
contig_6499	35864	2	17932
contig_650	122562	5	24512
contig_6502	44962	16	2810
contig_6503	316992	9	35221
contig_651	107980	12	8998
contig_6515	27130	8	3391
contig_6516	86348	11	7849
contig_652	107585	19	5662
contig_6520	191848	3	63949
contig_6521	74337	4	18584
contig_6524	116210	9	12912
contig_653	461536	61	7566
contig_6530	482532	110	4386
contig_6531	49428	14	3530
contig_654	240952	52	4633
contig_6546	5318	2	2659
contig_655	132140	8	16517
contig_6552	8915	11	810
contig_6555	26575	8	3321
contig_6558	6665	2	3332
contig_656	90509	20	4525
contig_6560	143294	23	6230
contig_6563	12584	1	12584
contig_6568	198985	53	3754
contig_657	320812	21	15276
contig_6577	187183	22	8508
contig_658	170591	17	10034
contig_6588	288487	45	6410
contig_6593	374244	43	8703
contig_6597	4778	3	1592
contig_6603	25414	3	8471
contig_6604	90023	14	6430
contig_6613	14788	3	4929
contig_6614	195645	38	5148
contig_6615	337747	9	37527
contig_6617	29686	2	14843
contig_6620	9414	3	3138
contig_6624	157496	97	1623
contig_6625	21954	3	7318
contig_663	40289	6	6714
contig_6631	25008	1	25008
contig_6633	97961	14	6997
contig_6636	10678	5	2135
contig_664	67421	13	5186
contig_6642	41531	3	13843
contig_6644	43561	6	7260
contig_6645	179245	26	6894
contig_6647	74986	25	2999
contig_665	103350	1	103350
contig_6650	124387	10	12438
contig_6656	63215	4	15803
contig_6658	60154	25	2406
contig_6659	8600	5	1720
contig_666	147978	8	18497
contig_667	144045	13	11080
contig_6672	32842	2	16421
contig_6676	23406	3	7802
contig_6678	407670	65	6271
contig_668	65314	22	2968
contig_669	510135	57	8949
contig_670	879006	23	38217
contig_6708	6526	1	6526
contig_6734	32723	3	10907
contig_6746	130892	24	5453
contig_6753	200244	46	4353
contig_6758	739228	271	2727
contig_6759	76117	3	25372
contig_6763	8081	7	1154
contig_6769	123657	32	3864
contig_677	125816	8	15727
contig_6770	267593	27	9910
contig_6773	6721	2	3360
contig_678	121845	10	12184
contig_6782	109141	22	4960
contig_679	455561	96	4745
contig_6790	105900	55	1925
contig_6791	127403	26	4900
contig_6796	24000	10	2400
contig_6798	21321	29	735
contig_6800	206636	13	15895
contig_6806	102430	3	34143
contig_681	227614	11	20692
contig_682	111638	6	18606
contig_6827	166414	37	4497
contig_6833	134206	7	19172
contig_6838	119707	4	29926
contig_6839	105767	15	7051
contig_684	77909	10	7790
contig_685	125640	21	5982
contig_6851	230778	43	5366
contig_6858	130995	5	26199
contig_686	358629	90	3984
contig_6860	114128	6	19021
contig_6867	76858	4	19214
contig_6868	126468	13	9728
contig_687	355905	32	11122
contig_6873	114017	2	57008
contig_6874	95892	3	31964
contig_6875	379876	116	3274
contig_688	309452	24	12893
contig_6880	22280	7	3182
contig_6885	108335	12	9027
contig_6886	55938	5	11187
contig_6887	77319	32	2416
contig_689	524679	34	15431
contig_6892	7379	8	922
contig_690	520769	50	10415
contig_6902	130483	4	32620
contig_6905	111872	5	22374
contig_691	220386	18	12243
contig_6915	102412	11	9310
contig_6918	14888	5	2977
contig_692	310301	13	23869
contig_6920	62551	8	7818
contig_6928	18504	1	18504
contig_693	75768	4	18942
contig_6934	196882	31	6351
contig_6935	21701	1	21701
contig_694	39814	6	6635
contig_6940	54796	1	54796
contig_6941	57109	2	28554
contig_6942	68176	21	3246
contig_6949	305613	19	16084
contig_6957	32694	2	16347
contig_6965	79775	15	5318
contig_6969	35851	4	8962
contig_6971	44751	4	11187
contig_6979	21137	1	21137
contig_6983	13780	3	4593
contig_6985	22053	10	2205
contig_6986	113228	11	10293
contig_6987	303738	34	8933
contig_699	310945	24	12956
contig_6992	22030	3	7343
contig_6996	127177	25	5087
contig_6997	65571	2	32785
contig_700	197841	15	13189
contig_7002	65031	11	5911
contig_7003	42295	10	4229
contig_7013	110895	41	2704
contig_7014	195384	23	8494
contig_702	3032329	733	4136
contig_7022	44223	22	2010
contig_7024	23152	4	5788
contig_703	4279185	940	4552
contig_704	79471	25	3178
contig_705	30724	2	15362
contig_7058	15568	5	3113
contig_706	27275	21	1298
contig_7061	327869	69	4751
contig_7067	13834	2	6917
contig_7069	21936	3	7312
contig_707	804774	224	3592
contig_7078	65052	5	13010
contig_708	752337	26	28936
contig_7080	27578	9	3064
contig_7082	311412	81	3844
contig_7091	183789	23	7990
contig_7092	218568	60	3642
contig_7101	105470	10	10547
contig_7114	159161	6	26526
contig_7115	128525	4	32131
contig_7116	149007	57	2614
contig_712	112979	31	3644
contig_713	75061	43	1745
contig_7130	331240	65	5096
contig_714	1657836	121	13701
contig_7143	12985	1	12985
contig_7150	147452	20	7372
contig_7153	227819	18	12656
contig_717	626705	30	20890
contig_7172	23522	3	7840
contig_7177	10815	1	10815
contig_7179	2149	9	238
contig_718	413254	20	20662
contig_7180	92524	9	10280
contig_7183	495019	54	9167
contig_7188	448458	61	7351
contig_7195	34220	3	11406
contig_7207	67510	14	4822
contig_7208	42957	5	8591
contig_7209	65304	8	8163
contig_7216	102460	6	17076
contig_722	15065	1	15065
contig_7229	17371	9	1930
contig_7232	498376	87	5728
contig_7251	25483	6	4247
contig_7256	569129	49	11614
contig_7258	39047	5	7809
contig_726	158601	19	8347
contig_7267	105363	19	5545
contig_7268	94523	2	47261
contig_7271	33535	13	2579
contig_7278	28706	4	7176
contig_7280	80918	14	5779
contig_7283	111854	46	2431
contig_7284	192446	8	24055
contig_7285	11558	4	2889
contig_7287	95598	63	1517
contig_7288	68648	31	2214
contig_729	156975	4	39243
contig_7299	18608	9	2067
contig_730	305980	90	3399
contig_7300	2917	3	972
contig_7301	123148	1	123148
contig_7302	105469	24	4394
contig_7306	17486	6	2914
contig_7307	585752	154	3803
contig_731	214082	20	10704
contig_7319	48213	18	2678
contig_7321	257186	24	10716
contig_7328	200290	6	33381
contig_7334	35022	2	17511
contig_7337	69598	20	3479
contig_7338	39346	6	6557
contig_7341	1408892	352	4002
contig_7346	16090	1	16090
contig_7352	26828	2	13414
contig_7356	46869	9	5207
contig_736	37806	1	37806
contig_7360	41751	7	5964
contig_7374	16520	9	1835
contig_7376	55795	13	4291
[truncated: 5,434 more rows]
[truncated: 5,046 more columns]
